# Supplementary material for: Mendelian Randomization and Transcriptome-Wide Association Analysis Identified Genes That Were Pleiotropically Associated with Intraocular Pressure
Source: Genes (Basel). 2023 Apr 30;14(5):1027. doi: 10.3390/genes14051027 (PMC10218376; doi:10.3390/genes14051027)
Supplement: Supplementary file 1 [file genes-14-01027-s001.zip › iop_Supplementary Tables_020623.xlsx]

## Sheet: Supplementary Table 1
Supplementary Table 1. Default parameters in SMR analyses
parameter	meaning	default value
--maf	removes SNPs based on a minor allele frequency (MAF) threshold in the reference sample	0.01
--diff-freq	excludes SNPs with allele frequency differences between any pairwise data sets larger than the specified threshold	0.2
--diff-freq-prop	stops the analysis if the proportion of SNPs being excluded by --diff-freq is larger than the specified value	0.05
--peqtl-smr	p-value threshold to select the top associated eQTL for the SMR test	5e-08
--peqtl-heidi	threshold of eQTL p-value to select eQTLs for the HEIDI test	0.00157
--ld-upper-limit	upper LD r-squared threshold used to prune SNPs (eQTLs) in the HEIDI test	0.9
--ld-lower-limit	lower LD r-squared threshold used to prune SNPs (eQTLs) in the HEIDI test	0.05
--heidi-min-m	minimum requirement of the number of cis-SNPs used in the HEIDI test	3
--heidi-max-m	maximum number of eQTLs used in the HEIDI test	20
--cis-wind	defines a window centred around the probe to select cis-eQTLs (passing a p-value threshold) for the SMR analysis	2000Kb

## Sheet: Supplementary Table 2
Supplementary Table 2. Genes showing significantly pleiotropic association with IOP using GTEx eQTL data
probeID	ProbeChr	Gene	Probe_bp	topSNP	topSNP_chr	topSNP_bp	A1	A2	Freq	b_GWAS	se_GWAS	p_GWAS	b_eQTL	se_eQTL	p_eQTL	b_SMR	se_SMR	p_SMR	p_HEIDI	nsnp_HEIDI	p_SMR_FDR
ENSG00000214401.4	17	KANSL1-AS1	44272515	rs199534	17	44824213	G	T	0.189024	0.1526	0.0315	1.238e-06	1.22461	0.0662259	2.42199e-76	0.124611	0.0265906	2.78202e-06	0.0220183	20	1.84369e-05
ENSG00000262500.1	17	RP11-259G18.2	44321691	rs199451	17	44801784	A	G	0.189024	0.1526	0.0314	1.194e-06	1.08601	0.0630994	2.19241e-66	0.140514	0.0300437	2.9111e-06	0.0487366	20	1.84369e-05
ENSG00000262539.1	17	RP11-259G18.3	44337444	rs199534	17	44824213	G	T	0.189024	0.1526	0.0315	1.238e-06	1.27077	0.0666892	5.95856e-81	0.120085	0.0255767	2.66493e-06	0.0458876	20	1.84369e-05
ENSG00000175164.9	9	ABO	136140784	rs12216891	9	136127366	T	C	0.0609756	0.2588	0.0509	3.701e-07	1.24686	0.127314	1.1998e-22	0.207561	0.0459962	6.40447e-06	0.412456	20	3.04212e-05
ENSG00000264070.1	17	DND1P1	43663766	rs112578465	17	44125066	T	C	0.20122	0.1526	0.0334	5.003e-06	1.26869	0.0772266	1.20272e-60	0.120282	0.0273255	1.07356e-05	0.36964	20	4.07952e-05
ENSG00000214425.2	17	LRRC37A4P	43603193	rs79501144	17	43900697	T	C	0.20122	0.1393	0.0316	1.043e-05	-1.20611	0.0560574	1.1121e-102	-0.115495	0.0267442	1.5708e-05	0.52563	20	4.50194e-05
ENSG00000263503.1	17	RP11-707O23.5	43678970	rs111273167	17	43740967	T	C	0.20122	0.1438	0.0327	1.079e-05	1.21841	0.0662881	1.8812e-75	0.118023	0.0275957	1.89555e-05	0.529876	20	4.50194e-05
ENSG00000204650.9	17	CRHR1-IT1	43711638	rs1724390	17	43663247	A	C	0.195122	0.1471	0.0328	7.531e-06	0.58597	0.0380019	1.21078e-53	0.251037	0.0582951	1.66001e-05	0.893421	20	4.50194e-05
ENSG00000238083.3	17	LRRC37A2	44609846	rs17426174	17	43830938	C	G	0.20122	0.1381	0.032	1.631e-05	0.85949	0.0667951	6.85321e-38	0.160677	0.0392696	4.28347e-05	0.0018905	20	9.04289e-05
ENSG00000196526.6	4	AFAP1	7817240	rs62290601	4	7939008	A	T	0.329268	-0.1046	0.0265	8.107e-05	1.09521	0.0578788	7.44611e-80	-0.0955068	0.0247171	0.000111546	0.0301956	20	0.000211937
ENSG00000167074.10	22	TEF	41779333	rs9538	22	41755857	T	G	0.25	0.1267	0.0311	4.714e-05	0.515077	0.0508134	3.79957e-24	0.245983	0.0650733	0.000156775	0.525231	20	0.000270792
ENSG00000165806.15	10	CASP7	115464802	rs7918733	10	115439394	T	C	0.402439	0.1023	0.0265	0.0001113	0.370204	0.0373909	4.12463e-23	0.276334	0.0768308	0.000322331	0.170374	20	0.000471099
ENSG00000176681.10	17	LRRC37A	44392629	rs62055869	17	43830685	A	G	0.20122	0.1381	0.032	1.628e-05	0.551073	0.0831309	3.38025e-11	0.250602	0.06929	0.000298366	0.00946156	20	0.000471099
ENSG00000123219.8	5	CENPK	64836295	rs432206	5	64858687	C	G	0.646341	0.0979	0.0267	0.0002399	-0.394262	0.0357113	2.44307e-28	-0.248312	0.0713587	0.00050184	0.00242663	20	0.000681068
ENSG00000169609.9	15	C15orf40	83668793	rs1037403	15	83664191	G	C	0.512195	-0.1011	0.0256	8e-05	0.312036	0.0468484	2.72818e-11	-0.324001	0.0953791	0.000681338	0.0860343	20	0.000863029
ENSG00000116871.11	1	MAP7D1	36633815	rs11263861	1	36628033	A	G	0.670732	0.098	0.0282	0.0005174	-0.303496	0.0241678	3.59913e-36	-0.322904	0.0964094	0.000810171	0.0759409	20	0.000905485
ENSG00000131484.3	17	RP11-798G7.5	43596351	rs113564729	17	44179095	A	G	0.384146	-0.1142	0.0303	0.000161	0.566034	0.0771105	2.12702e-13	-0.201755	0.0601741	0.000799839	0.0849841	9	0.000905485
ENSG00000167077.8	22	MEI1	42145481	rs4822047	22	41987937	A	C	0.20122	0.1132	0.0328	0.0005461	0.612159	0.0516524	2.11371e-32	0.184919	0.0558065	0.000921093	0.258308	20	0.000972265
ENSG00000267198.1	17	RP11-798G7.6	43631883	rs113564729	17	44179095	A	G	0.384146	-0.1142	0.0303	0.000161	0.545863	0.0807367	1.37017e-11	-0.20921	0.0635507	0.00099471	0.682899	4	0.00099471
*The GWAS summarized data were provided by the study of Bonnemaijer et al. and can be downloaded at http://ftp.ebi.ac.uk/pub/databases/gwas/summary_statistics/GCST009001-GCST010000/GCST009413. The GTEx eQTL data can be downloaded at https://cnsgenomics.com/data/SMR/#eQTLsummarydata. PeQTL is the P-value of the top associated cis-eQTL in the eQTL analysis, and PGWAS is the P-value for the top asso…

## Sheet: Supplementary Table 3
Supplementary Table 3. Genes showing significantly pleiotropic association with IOP using CAGE eQTL data
probeID	ProbeChr	Gene	Probe_bp	topSNP	topSNP_chr	topSNP_bp	A1	A2	Freq	b_GWAS	se_GWAS	p_GWAS	b_eQTL	se_eQTL	p_eQTL	b_SMR	se_SMR	p_SMR	p_HEIDI	nsnp_HEIDI	p_SMR_FDR
ILMN_1794726	17	RNF167	4848424	rs238243	17	4849635	A	G	0.152439	0.1492	0.0341	1.225e-05	1.0164	0.0359988	2.22038e-175	0.146793	0.0339502	1.53394e-05	0.626902	20	0.00014828
ILMN_2393693	17	LRRC37A4	43584508	rs113661667	17	43791610	C	T	0.20122	0.1428	0.0323	9.857e-06	-1.15049	0.0356864	5.03466e-228	-0.124121	0.0283377	1.18647e-05	0.00299031	20	0.00014828
ILMN_1784428	17	MGC57346	43715150	rs62057067	17	43858326	T	C	0.189024	0.1407	0.0317	8.988e-06	0.966828	0.0361774	2.4349e-157	0.145527	0.0332368	1.19494e-05	0.00990313	20	0.00014828
ILMN_1680353	17	NSF	44834656	rs199442	17	44820122	A	G	0.219512	0.1537	0.0303	3.841e-07	0.251039	0.0321632	5.94249e-15	0.612255	0.143949	2.10661e-05	0.108486	20	0.000152729
ILMN_2109343	5	SGTB	64963482	rs42884	5	64952870	T	C	0.347561	-0.1134	0.027	2.678e-05	0.713398	0.028628	4.56375e-137	-0.158958	0.0383808	3.4491e-05	0.0153019	20	0.000166706
ILMN_1743621	17	C17orf69	43719529	rs113029914	17	43981831	T	A	0.20122	0.144	0.0326	1.01e-05	0.430807	0.0355543	8.5976e-34	0.334256	0.0805433	3.32448e-05	0.00524169	20	0.000166706
ILMN_1701998	4	AFAP1	7760488	rs62290601	4	7939008	A	T	0.329268	-0.1046	0.0265	8.107e-05	0.821547	0.0287474	1.25645e-179	-0.127321	0.0325624	9.22768e-05	0.00914095	20	0.000334503
ILMN_2330845	17	NSF	44834256	rs199446	17	44813169	G	A	0.219512	0.1495	0.0302	7.35e-07	0.203091	0.0314239	1.02683e-10	0.736123	0.18731	8.49589e-05	0.25685	20	0.000334503
ILMN_1706511	22	TEF	41795091	rs4822025	22	41776646	C	G	0.237805	0.1262	0.0312	5.185e-05	0.390069	0.0357509	1.02412e-27	0.323532	0.0853054	0.000149056	0.380588	20	0.000480292
ILMN_1737195	5	CENPK	64814352	rs154940	5	64902091	C	T	0.353659	-0.1007	0.0267	0.0001583	1.00625	0.0272168	3.26993e-299	-0.100075	0.0266719	0.000175385	0.00176039	20	0.000508617
ILMN_2223380	5	PPWD1	64879005	rs261249	5	64861919	G	T	0.347561	-0.1064	0.0271	8.543e-05	0.310899	0.0285905	1.52982e-27	-0.342233	0.0926742	0.00022174	0.000234237	20	0.000584588
ILMN_1734855	12	SELPLG	109015758	rs8179152	12	109014694	G	A	0.0731707	-0.2008	0.0536	0.000181	-0.945798	0.0554034	2.43492e-65	0.212307	0.0580203	0.00025301	0.883169	20	0.000611441
ILMN_1783673	17	LRRC37A2	44626174	rs112431991	17	43758885	G	A	0.20122	0.1452	0.0327	9.217e-06	0.21869	0.0354626	6.96953e-10	0.663954	0.184256	0.000314044	0.0281042	20	0.00070056
ILMN_2286783	17	LRRC37A4	43585603	rs55668363	17	43892788	A	G	0.195122	0.1402	0.0319	1.126e-05	-0.215732	0.035549	1.29045e-09	-0.64988	0.182574	0.000371498	0.0387255	20	0.000718229
ILMN_1785277	17	DB316129	43602326	rs112073200	17	44201791	C	G	0.20122	0.1449	0.0334	1.411e-05	0.225292	0.0361512	4.60703e-10	0.643165	0.180637	0.000370105	0.000561744	20	0.000718229
ILMN_1777906	1	MAP7D1	36646391	rs11263861	1	36628033	G	A	0.329268	-0.098	0.0282	0.0005174	0.635566	0.0286304	3.51245e-109	-0.154193	0.0449103	0.000596147	0.0336728	20	0.00089221
ILMN_1682935	1	LYPLAL1	219347307	rs7527419	1	219317628	C	T	0.170732	-0.1305	0.0359	0.0002729	0.378468	0.0382599	4.50802e-23	-0.344811	0.101058	0.000644853	0.324725	20	0.00089221
ILMN_2128428	5	DAB2	39372778	rs700238	5	39369103	G	C	0.439024	-0.0916	0.026	0.0004222	-0.502076	0.0279857	5.69922e-72	0.182442	0.052774	0.000546125	0.773745	20	0.00089221
ILMN_1791093	12	PPHLN1	42792681	rs3747562	12	42854205	G	A	0.408537	-0.0926	0.0259	0.0003598	0.333338	0.0277409	2.92379e-33	-0.277796	0.0810654	0.000610701	0.655938	20	0.00089221
ILMN_1682738	15	SMAD3	67487260	rs8025774	15	67483276	T	C	0.231707	0.1196	0.0305	8.685e-05	0.248016	0.033173	7.63618e-14	0.482227	0.138864	0.000515345	0.00504097	20	0.00089221
ILMN_1720158	21	ETS2	40196420	rs7282723	21	40196987	T	C	0.414634	-0.0935	0.027	0.0005312	0.563238	0.0283595	8.91551e-88	-0.166004	0.0486604	0.000646083	0.0467713	20	0.00089221
ILMN_1807524	22	MEI1	42190120	rs202626	22	41847190	C	A	0.317073	0.1361	0.0321	2.243e-05	0.181156	0.0321391	1.73417e-08	0.751286	0.221728	0.00070323	0.243142	20	0.000926985
ILMN_1778371	1	CCBL2	89401717	rs1536259	1	89430420	G	A	0.457317	0.0883	0.0258	0.0006241	-0.491607	0.0272145	6.10464e-73	-0.179615	0.0534146	0.000771955	0.0288849	20	0.000968075
ILMN_1764228	5	DAB2	39373203	rs700236	5	39367739	G	A	0.439024	-0.0897	0.026	0.0005543	-0.376062	0.02806	5.88023e-41	0.238524	0.0713915	0.000834547	0.7333	20	0.000968075
ILMN_1727466	12	KCNMB4	70824932	rs76944966	12	70662666	A	G	0.054878	0.192	0.0558	0.0005851	0.85572	0.0586056	2.754e-48	0.224372	0.0669944	0.000810676	0.289222	20	0.000968075
ILMN_1738648	17	LOC644297	43579142	rs62074125	17	44852612	C	A	0.256098	-0.1058	0.0315	0.000776	0.61307	0.0324168	9.0658e-80	-0.172574	0.0521848	0.000943067	0.0344334	20	0.000986961
ILMN_1722284	17	LOC644297	43579143	rs62074125	17	44852612	C	A	0.256098	-0.1058	0.0315	0.000776	0.595753	0.0323977	1.6168e-75	-0.17759	0.053749	0.000952927	0.011398	20	0.000986961
ILMN_1698680	17	ARL17B	44376653	rs62074125	17	44852612	C	A	0.256098	-0.1058	0.0315	0.000776	0.689812	0.0322466	1.5938e-101	-0.153375	0.0462241	0.000906385	0.0497497	20	0.000986961
ILMN_1651557	11	KDELC2	108343231	rs11212695	11	108391322	C	G	0.128049	-0.1195	0.0358	0.0008414	-0.726021	0.0360426	3.07406e-90	0.164596	0.0499823	0.00099096	0.634538	20	0.00099096
*The GWAS summarized data were provided by the study of Bonnemaijer et al. and can be downloaded at http://ftp.ebi.ac.uk/pub/databases/gwas/summary_statistics/GCST009001-GCST010000/GCST009413. The CAGE eQTL data can be downloaded at https://cnsgenomics.com/data/SMR/#eQTLsummarydata. PeQTL is the P-value of the top associated cis-eQTL in the eQTL analysis, and PGWAS is the P-value for the top asso…

## Sheet: Supplementary Table 4
Supplementary Table 4. Genes that showed transcriptome-wide significant associations with IOP.
ID	CHR	START	END	HSQ	BEST.GWAS.ID	BEST.GWAS.Z	EQTL.ID	EQTL.R2	EQTL.Z	EQTL.GWAS.Z	NSNP	NWGT	MODEL	MODELCV.R2	MODELCV.PV	TWAS.Z	TWAS.P	FDR
RP11-259G18.2	17	44320972	44322410	0.3122	rs199444	5.08	rs199451	0.517	13.81	4.85987	59	23	enet	0.52	9.9e-61	4.86809	1.13e-06	0.00373968
RP11-259G18.3	17	44336917	44337972	0.3321	rs199444	5.08	rs169201	0.579	14.6	4.84713	66	25	enet	0.6	2e-75	4.84619	1.26e-06	0.00373968
NUP160	11	47799639	47870107	0.11	rs10838833	5.59	rs7942031	0.00511	-3.76	4.95679	261	16	enet	0.04	6e-05	-4.62016	3.83e-06	0.00611408
SEPT10	2	110300559	110371783	0.0479	rs6705503	4.58	rs6705503	0.0163	-4.39	4.58054	202	1	top1	0.016	0.0081	-4.58054	4.64e-06	0.00611408
ABO	9	136130951	136150617	0.505	rs8176746	5.15	rs8176749	0.158614	7.73	5.12348	595	17	lasso	0.26	8.3e-26	4.5584	5.15e-06	0.00611408
CRHR1-IT1	17	43697694	43725582	0.317	rs11012	4.66	rs17689471	0.426	12.69	4.41139	93	4	lasso	0.43	6.8e-47	4.44564	8.76e-06	0.00629216
KANSL1-AS1	17	44270942	44274089	0.3457	rs17689918	4.45	rs17689471	0.532	14.11	4.41139	29	14	enet	0.54	4.2e-64	4.43816	9.07e-06	0.00629216
RP11-707O23.5	17	43678235	43679706	0.3905	rs11012	4.66	rs17689471	0.535	14.18	4.41139	111	3	lasso	0.54	2.5e-64	4.42899	9.47e-06	0.00629216
LRRC37A2	17	44588877	44630815	0.5073	rs2074404	5.24	rs169201	0.28	10.39	4.84713	137	13	lasso	0.3	2.6e-30	4.40786	1.04e-05	0.00629216
DND1P1	17	43663237	43664295	0.3755	rs11012	4.66	rs17689471	0.47	13.26	4.41139	120	4	lasso	0.47	3.3e-53	4.40557	1.06e-05	0.00629216
LRRC37A4P	17	43578685	43627701	0.5929	rs11012	4.66	rs16940665	0.621	-15.3	4.41325	138	29	enet	0.64	2.2e-82	-4.18881	2.8e-05	0.0151098
ALDH2	12	112204691	112247782	0.1013	rs17696736	-4.59	rs2238151	0.045083	4.42	4.1377	222	1	top1	0.045	2.4e-05	4.13768	3.51e-05	0.0173628
AFAP1	4	7760441	7874040	0.5952	rs4552460	5.03	rs11733177	0.463	13.12	-3.76628	737	45	enet	0.48	3.3e-54	-4.07636	4.57e-05	0.0195888
TEF	22	41763337	41795330	0.1829	rs79008	4.26	rs9538	0.234079	9.43	4.07395	263	1	top1	0.23	3.3e-23	4.07395	4.62e-05	0.0195888
XRCC6	22	42017123	42060044	0.0429	rs79008	4.26	rs3817999	0.012404	-4	3.94498	314	314	blup	0.016	0.0088	-4.0075	6.14e-05	0.024298
ADAP1	7	937540	995043	0.3279	rs4275123	-4.03	rs10951020	0.04061	-5.31	2.73851	353	353	blup	0.14	3.8e-14	-3.917	8.97e-05	0.0332787
MEI1	22	42095503	42195460	0.3281	rs79008	4.26	rs5758427	0.282349	10.4	3.44681	309	9	lasso	0.29	4.7e-29	3.86718	0.00011	0.0384094
HDLBP	2	242166679	242256476	0.0632	rs10933548	-3.91	rs11675957	0.0246	-4.28	-3.82642	377	1	top1	0.025	0.0015	3.82642	0.00013	0.0428711
Note:
IOP: intraocular pressure
HSQ: heritability of the gene
BEST.GWAS.ID: rsID of the most significant GWAS SNP in locus
BEST.GWAS.Z: Z-score of the most significant GWAS SNP in locus
EQTL.ID: rsID of the best eQTL in the locus
EQTL.R2: cross-validation R2 of the best eQTL in the locus
EQTL.Z: Z-score of the best eQTL in the locus
EQTL.GWAS.Z: GWAS Z-score for this eQTL
NSNP: number of SNPs in the locus
NWGT: Number of SNPs with non-zero weights in the model
MODEL: best performing model
MODELCV.R2: cross-validation R2 of the best performing model
MODELCV.PV: cross-validation P-value of the best performing model
TWAS.Z: TWAS Z-score (our primary statistic of interest)
TWAS.P: TWAS P-value
